# Supplementary material for: The Effect of Sodium–Glucose Cotransporter-2 Inhibitors on COVID-19 Patients with Type 2 Diabetes Mellitus: A Retrospective Cohort Study Using the Common Data Model
Source: J Clin Med. 2024 Jan 12;13(2):431. doi: 10.3390/jcm13020431 (PMC10815946; doi:10.3390/jcm13020431)
Supplement: Supplementary file 1 [file jcm-13-00431-s001.zip]

Archive with 1 entries (1 files):
- jcm-2798396-supplementary.pdf
